# Supplementary material for: Chemical Composition of Essential Oil from Citrus reticulata Blanco cv. Chachiensis (Chachi) and Its Anti-Mosquito Activity against Pyrethroid-Resistant Aedes albopictus
Source: Insects. 2024 May 11;15(5):345. doi: 10.3390/insects15050345 (PMC11122156; doi:10.3390/insects15050345)
Supplement: Supplementary file 1 [file insects-15-00345-s001.zip]

Archive with 1 entries (1 files):
- insects-2930791-supplementary.pdf
